# Supplementary material for: Restoration Approaches Regulate Soil Multifunctionality via Microbial Nitrogen and Plant Diversity in Northern Forests
Source: Ecol Evol. 2026 May 19;16(5):e73642. doi: 10.1002/ece3.73642 (PMC13184640; doi:10.1002/ece3.73642)
Supplement: Supplementary file 1 — Data S1: ece373642‐sup‐0001‐DataS1.xls. [file ECE3-16-e73642-s001.xls]

## Sheet: Sheet1
Independent variable	Independent variable	Random variable		Dependent variable		Dependent variable	Dependent variable	Dependent variable	Dependent variable	Dependent variable	Dependent variable	Dependent variable	Dependent variable	Dependent variable	Dependent variable	Dependent variable	Dependent variable	Dependent variable	Dependent variable	Dependent variable	Dependent variable	Dependent variable	Dependent variable
Recovery method	Soil depth （cm）	Plot		Soil moisture （%）	pH	Soil electrical conductivity (mS/cm)	NH+4-N(mg/kg)	NO-3-N (mg/kg)	Soil available phosphorus（㎎/㎏）	Total soil carbon（%）	Total soil nitrogen（%）	Total soil phosphorus（mg/kg）	Soil organic carbon (mg/kg)	Microbial biomass carbon（mg/kg)	Microbial biomass nitrogen (mg/kg)	Microbial biomass phosphorus (mg/kg)	β-glucosidase（nmol activity/ g dry soil/ h）	acid phosphatase（nmol activity/ g dry soil/ h）	N - acetyl - β - glucosidase（nmol activity/ g dry soil/ h）	Species richness	Shannon.wiener index	Simpson index	Pielou index
Natural restoration	0-10	Sampling line1	subplot1（downslope）	4.30315	6.32	69.9	1.98021	3.92907	14.93	4.63851	0.320709	0.5345	44.25	112.364	23.1784	5.354	144.65	8.0162	121.663753718252	8	1.5363	0.668503	0.738805
Natural restoration	0-10		subplot2（midslope）	4.73274	6.23	48.2	3.36422	3.33798	13.75	4.65376	0.379577	0.49775	43.35	169.698	37.5091	3.519	264.441108552276	7.26693	109.306	11	1.51451	0.614744	0.631598
Natural restoration	0-10		subplot3（upslope）	5.0322429906542	6.23	40	3.07312	2.65812	11.74	4.69146	0.389022	0.555	44.2	161.287	34.9213	2.21	234.897289362649	10.4641	83.8605	9	1.56059	0.666667	0.710255
Natural restoration	0-10	Sampling line2	subplot1（downslope）	4.70679	6.2	53.3	2.8035	2.35064	14.23	5.89389	0.403446	0.8145	47.3	109.006	30.0228	2.368	175.045	10.2636	88.619140246246	9	1.56661	0.66118	0.712994
Natural restoration	0-10		subplot2（midslope）	4.79211	6.24	51	3.81271	3.76019	15.09	5.71596	0.430771	0.62675	52.11	192.92	40.826	2.076	201.879261422753	7.78781	103.341	11	1.50129	0.625882	0.626087
Natural restoration	0-10		subplot3（upslope）	5.03461	6.42	50.8	2.33769	4.05411	18.81	6.19734	0.475979	0.538	61.39	155.531	33.8556	3.557	286.977	7.74402	116.5585019063749	8	1.31392	0.5625	0.631863
Natural restoration	0-10	Sampling line3	subplot1（downslope）	5.02759	6.53	45.5	2.210587475790833	5.49107	18.01	5.80556	0.469477	0.562	54.95	107.955	27.94	2.755	185.195	7.25686502393479	104.2103825995313	12	1.68453	0.672336	0.677904
Natural restoration	0-10		subplot2（midslope）	4.78668	6.62	57.3	2.87326775956284	3.87551	15.31	4.73403	0.405087	0.7095	46.38	99.4711	32.7306	2.14	264.399	10.66602009718926	97.8633918373437	11	1.6248	0.659131	0.677596
Natural restoration	0-10		subplot3（upslope）	5.32178	6.51	63	5.3598954248366	3.75482	26.06	6.59137	0.521866	0.72125	60.67	117.351	29.1717	4.416	239.633	11.0316016495592	109.836203805467	12	1.80077	0.710654	0.724682
Natural restoration	10-20	Sampling line1	subplot1（downslope）	4.25209	6.32	38.3	1.89301	3.70243	14.02	3.22866	0.285203	0.496	30.18	95.3037	25.0754	5.09	271.559	9.75522	68.841879512928	8	1.5363	0.668503	0.738805
Natural restoration	10-20		subplot2（midslope）	4.54545	6.33	35	1.67095	2.11095	11.21	4.16423	0.353358	0.49125	38.41	113.361	24.2766	3.167	181.324	7.07178	82.7541	11	1.51451	0.614744	0.631598
Natural restoration	10-20		subplot3（upslope）	4.41876	6.36	42.1	1.09939	1.74197	12.44	3.77535	0.316255	0.539	36.74	108.256	23.1029	3.006	138.27	9.08782	62.1191	9	1.56059	0.666667	0.710255
Natural restoration	10-20	Sampling line2	subplot1（downslope）	4.1514	6.2	43.7	0.22688	1.18824	6.24	5.36523	0.353358	0.859	37.95	76.1219	17.2212	3.481	233.909640892327	8.94229	78.843970471571	9	1.56661	0.66118	0.712994
Natural restoration	10-20		subplot2（midslope）	4.15264	6.32	42.1	0.459063	1.9145	8.87	3.8539	0.305767	0.5175	37.88	130.82	25.1415	2.142	210.275	7.3573	73.3659	11	1.50129	0.625882	0.626087
Natural restoration	10-20		subplot3（upslope）	4.17071	6.59	60.5	0.344362	1.52876	10.62	3.71277	0.299196	0.589	34.56	105.368	22.9813	2.318	162.629	7.16937	89.621628729495	8	1.31392	0.5625	0.631863
Natural restoration	10-20	Sampling line3	subplot1（downslope）	4.86224	6.61	66.6	0.350673	4.92969	12.94	4.48477	0.380503	0.54325	47.31	100.98	26.4165	2.112	233.315	7.97350792443775	77.9153	12	1.68453	0.672336	0.677904
Natural restoration	10-20		subplot2（midslope）	4.90119	6.53	51.9	2.5794472152951	3.81182	9.02	3.95069	0.385985	0.69175	42.56	133.302	30.7401	2.723	268.365336615344	7.522997669967917	89.7939	11	1.6248	0.659131	0.677596
Natural restoration	10-20		subplot3（upslope）	5.02336	6.57	57	2.22282902829028	3.37451	12.71	4.58407	0.387875	0.568	48.13	124.595	26.4653	3.134	217.445	10.4709437618202	91.4546	12	1.80077	0.710654	0.724682
Artificial restoration	0-10	Sampling line1	subplot1（downslope）	4.90034512510783	6.52	88.2	6.19772	3.20085	14.4	4.02879	0.323647	0.6055	40.55	185.3183013732147	23.2247	4.488	386.246	12.3518086939476	124.638	8	1.68539	0.779321	0.810502
Artificial restoration	0-10		subplot2（midslope）	5.11464	6.45	118.1	10.1965	5.65419	15.76	5.66082	0.448393	0.59175	61.05	114.241	30.0387	5.681	453.218	17.0625	148.703	8	1.94612	0.842975	0.935885
Artificial restoration	0-10		subplot3（upslope）	5.02534	6.44	124	8.676	4.29062	16.71	5.22771	0.391563	0.778	54.02	126.329	32.1867	5.936	314.707	16.7138	131.537	10	2.12145	0.854644	0.921332
Artificial restoration	0-10	Sampling line2	subplot1（downslope）	4.92662	6.54	83.3	8.19367	1.62506	23.05	4.31863	0.328894	0.76375	42.77	195.543	32.3157	4.634	409.789	15.9164	142.4771594056913	6	1.69141	0.803571	0.943994
Artificial restoration	0-10		subplot2（midslope）	5.64617	6.48	81	7.06384	4.02209	20.49	6.40171	0.518586	0.779	71.61	163.112	34.8937	4.172	444.656	15.0962	119.387	14	2.36192	0.880935	0.894987
Artificial restoration	0-10		subplot3（upslope）	5.03328	6.51	86.4	6.72867	4.00667	13.63	5.04731	0.400797	0.62675	51.43	217.686	48.914	5.448	397.474	12.6623	164.9278995484826	10	1.97414	0.82872	0.857358
Artificial restoration	0-10	Sampling line3	subplot1（downslope）	4.89597	6.37	111.9	4.53286	9.70578	28.46	4.2687	0.379558	0.91725	44.85	149.365252109427	32.8853	4.041	168.284	12.1745	130.5182538624167	11	1.98785	0.821728	0.828996
Artificial restoration	0-10		subplot2（midslope）	5.08267	6.4	116.6	7.30109	5.7610838709677	16.78	5.16439	0.435566	1.0525	46.68	132.479002527129	25.9184	7.236	221.764	12.8723	109.449	8	1.74022	0.778107	0.836868
Artificial restoration	0-10		subplot3（upslope）	4.84914	6.37	127.3	8.37256	6.1756433453961	15.79	4.95489	0.37426	0.838	45.68	164.346	41.7328	5.502	240.1831196827232	13.81638200912612	137.901	11	2.03361	0.813938	0.848082
Artificial restoration	10-20	Sampling line1	subplot1（downslope）	4.45748	6.63	69.2	6.72998772252916	3.24463	9.53	3.55009	0.286861	0.63175	33.49	114.96833532198	20.2507	5.633	325.946	10.946537725331	120.003	8	1.68539	0.779321	0.810502
Artificial restoration	10-20		subplot2（midslope）	4.8243	6.52	81	5.40054	4.29732	11.05	4.11926	0.343411	0.51	42.13	102.943	24.6432	6.161	270.745	15.0191	125.424476448897	8	1.94612	0.842975	0.935885
Artificial restoration	10-20		subplot3（upslope）	4.43011	6.49	110.8	8.40223	2.84085	9.4	3.96885	0.315522	0.43125	38.99	113.252	25.0173	3.337	202.305	15.2216	87.9027	10	2.12145	0.854644	0.921332
Artificial restoration	10-20	Sampling line2	subplot1（downslope）	4.96356589147287	6.58	65.3	5.67704	1.55113	13.1	2.7655	0.240935	0.60575	26.58	155.083	37.9331	8.203	168.914	15.4747	109.709823342374	6	1.69141	0.803571	0.943994
Artificial restoration	10-20		subplot2（midslope）	4.98127	6.61	81	5.26738	2.56791	11.72	4.91891	0.403139	0.656	42.28	96.6119	18.6286	6.91	267.509	13.9888	124.206411777394	14	2.36192	0.880935	0.894987
Artificial restoration	10-20		subplot3（upslope）	4.83951	6.51	62.4	7.54515	2.73748	10.79	4.02446	0.321111	0.5305	40.27	121.874	27.8886	6.778	150.194	12.9137	114.574	10	1.97414	0.82872	0.857358
Artificial restoration	10-20	Sampling line3	subplot1（downslope）	4.78914	6.5	108.5	6.22828	8.5547	6.31	3.96079	0.357864	0.89325	40.42	98.0032	26.3282	7.87	270.777211660328	13.0732	90.7230745347212	11	1.98785	0.821728	0.828996
Artificial restoration	10-20		subplot2（midslope）	4.72757999098692	6.39	112.7	6.83216	7.86621	10.81	4.59132	0.447918	1.073	48.25	93.0336250705816	18.1344	9.181	341.055	12.9052105214894	86.2376549014368	8	1.74022	0.778107	0.836868
Artificial restoration	10-20		subplot3（upslope）	4.77651	6.49	106.3	10.3230832949839	8.31728	11.12	4.53592	0.371475	0.79525	44.31	115.227	29.9697	5.25	190.959418830529	6.885644550619105	123.51573757576	11	2.03361	0.813938	0.848082
